# Supplementary material for: Induced formation of primordial germ cells from zebrafish blastomeres by germplasm factors
Source: Nat Commun. 2023 Dec 14;14:7918. doi: 10.1038/s41467-023-43587-3 (PMC10721796; doi:10.1038/s41467-023-43587-3)
Supplement: Supplementary file 11 — Source Data [file 41467_2023_43587_MOESM11_ESM.xlsx]

## Sheet: Figure 1f
	Figure 1f: Number of PGCs in wildtype and iPGCT embryos at different stages
	30% epi		10 somites		1 dpf
	WT	iPGCT	WT	iPGCT	WT	iPGCT
	8	7	20	69	26	57
	6	7	20	96	22	62
	8	6	16	68	30	114
	7	9	24	85	16	18
	5	10	25	95	24	68
	8	8	19	77	18	96
		11	24	83	32	12
		9	18	71	28	67
		6	23	67		23
		12		79		39
		5		84		78
		9		79		89
		11				67
		10				25
						87
						84
						104
						4
						75
						62
						49
						8

## Sheet: Figure 1h
	Figure 1h: Success rate of iPGCT and conventional PGCT at 1 dpf and 4 dpf
			No. of PGC-positive embryos/survived embryos
	1 dpf	PGCT	4/38	4/46	13/128
		iPGCT	38/38	43/46	42/43	31/31
	4dpf	PGCT	6/65	0.08	0.0869565
		iPGCT	24/45	23/37	23/36	17/30

## Sheet: Figure 4e
	Figure 4e: Success rate of iPGCT and conventional PGCT at 1 dpf
	Gr_iPGC		No. of PGC-positive embryos/survived embryos
	1 dpf	PGCT	2/91	1/79
		iPGCT	132/135	120/120	81/88	91/91	114/114	77/77

## Sheet: Figure 5i
	Figure 5i: KI efficiencies of F0 gametes. Each dot represents the rate of KI gametes from one F0 fish
	F0 outcross with WT (positive embryos/tested embryos)
	KI	KI+iPGCT
	8/48	9/12
	4/21	12/12
	6/48	15/15
	4/24	6/12
	1/90	12/12
	1/48	12/12
	3/48	17/24
	2/24

## Sheet: Figure 5c
		high dose									low dose

## Sheet: Figure 5g
		F1

## Sheet: Supplementary Figure 2f
	Supplementary Figure 2f: Relative expression levels of germ cell-specific genes and gonadal somatic cell- specific genes in iPGCT testes
	Ct value of qRT-PCR(three biological replicates, three technical replicates per biological sample)
		WT1	WT2	WT3	iPGC1	iPGC2	iPGC3
	buc	27.1861	25.3744	26.1649	26.5027	25.8343	26.1607
		27.1704	25.3799	26.2953	26.7299	25.8534	26.1898
		27.1489	25.417	26.1222	26.544	25.6776	26.0979
	dazap2	24.2478	23.5833	23.8691	25.1956	24.5475	24.7217
		23.9715	23.465	23.8983	24.9487	24.6321	24.4477
		24.1996	23.6192	24.0103	25.2319	25.0531	24.7718
	tdrd6	21.9301	21.0512	21.1307	22.3528	22.3161	22.0599
		21.7184	20.9503	20.992	22.2382	22.3744	21.8634
		21.8324	21.204	21.2185	22.3975	22.6196	22.1376
	tdrd7a	26.4394	26.0732	26.3496	28.5043	27.824	28.0238
		26.6924	26.1764	26.159	28.6785	28.3206	28.1549
		26.0914	26.4271	26.2608	28.8705	28.0329	28.3004
	nanos2	28.7103	25.9886	27.1688	27.35	27.171	27.26
		28.5914	26.1508	27.2163	27.649	27.4253	27.3732
		28.5221	25.9289	26.5968	27.4786	27.2975	26.8759
	dazl	21.3363	20.443	20.4027	21.1065	21.2437	20.655
		21.4988	20.7774	20.6239	21.4861	21.3641	20.7075
		21.2029	20.4988	20.4181	21.0899	21.3638	20.5186
	piwil1	21.379	19.4157	19.4463	20.3887	20.109	19.6204
		21.491	19.5018	19.456	20.5849	20.1577	19.7434
		21.1931	19.6722	19.5771	20.63	20.3086	19.9016
	nanos3	29.4985	23.6185	25.3435	23.631	24.58	27.3027
		29.7008	24.4626	25.9886	24.6108	24.9488	27.5586
		29.5599	24.2776	25.5261	24.0228	24.7213	27.0967
	dnd1	27.7533	25.1265	25.3831	26.5735	25.7941	26.4487
		28.0104	25.1277	25.2587	26.89	26.0424	26.664
		27.5577	25.4196	25.6144	27.031	26.0041	26.7939
	ddx4	21.9075	19.5855	19.337	20.2281	20.4132	19.7375
		21.7828	19.6888	19.4555	20.4618	20.4193	19.9314
		21.6543	19.5282	19.3333	20.2785	20.2757	19.634
	actin	21.2004	19.3505	19.1798	19.1677	19.5496	19.4434
		21.2293	19.519	19.3407	19.4178	19.6712	19.673
		20.8539	19.3815	19.1342	19.2313	19.4576	19.5065
	insl3	19.8591	18.7319	18.7479	17.6265	17.1428	17.7293
		19.7217	17.6862	18.9615	16.3822	18.505	17.8131
		19.6571	17.3895	18.759	17.6135	18.3261	17.6409
	gsdf	25.1296	23.4222	23.0334	24.7227	23.8063	23.0921
		25.1887	23.5791	23.1967	25.1281	24.0955	23.154
		25.2252	23.4506	23.0595	24.8048	23.7285	23.0486
	amh	25.454	22.7098	23.9337	24.3831	25.0589	24.2768
		25.3094	22.5016	23.8469	24.2147	24.7883	24.1678
		25.4561	22.7459	24.0183	24.2555	25.1353	24.311
	cyp17a1	25.7698	25.5363	24.1071	24.6076	24.4454	23.7754
		25.5634	25.1928	24.0637	24.3904	24.2805	23.357
		25.656	25.3451	24.0599	24.5234	24.3713	23.569
	cyp11c1	28.6526	27.2427	27.8118	28.1113	27.3323	27.5507
		28.7402	27.3764	28.1526	28.1639	27.4459	27.68
		28.4682	27.6468	28.0424	28.1215	27.5786	27.7511
	dmrt1	23.9837	22.1407	21.9897	22.612	22.12	22.0752
		24.1051	22.307	22.2068	22.8874	22.2967	22.1944
		23.9836	22.1391	21.9541	22.6144	22.0712	22.1088
	pcna	23.1909	21.5155	21.301	22.1409	22.0447	21.1915
		22.9827	21.2811	21.2249	21.9512	21.8263	21.1502
		23.1947	21.5167	21.5122	22.1535	22.0656	21.2487
	sycp3	23.6404	22.1931	21.8413	21.6455	21.453	20.6049
		23.4956	22.0837	21.9579	21.7637	21.4141	20.3962
		23.6086	22.2031	22.0024	21.8107	21.5465	20.6066

## Sheet: Supplementary Figure 2g-j
	Supplementary Figure 2g: Head diameter of sperm (µm)						Supplementary Figure 2i: Tail length of sperm (µm)						Supplementary Figure 2j: Sperm volume (µl)
	Tg(cmv:GFP)	iPGCT					Tg(cmv:GFP)	iPGCT					Tg(cmv:GFP)	iPGCT
	1.7132	1.78934					29.8096	32.8553					1.6	0.8
	1.64975	1.78934					25.8629	29.3655					1.3	1.8
	1.76396	1.7132					27.5508	29.099					1.6	0.3
	1.64975	1.68782					30.8883	28.1599					2	1.6
	1.73858	1.82741					25.7233	32.8553					1.8	0.4
	1.63706	1.87817					30.4442	28.6548					1.8	1
	1.7132	1.92893					29.9492	32.0431					1.5	0.5
	1.76396	1.64975					29.6066	30.33					2.3	1.3
	1.75127	1.73858					30.6345	31.066					1.6	0.8
	1.81472	1.92893					29.2259	30.2792					1.3	0.2
	1.7132	1.64975					30.6218	32.3477					1.9
	1.76396	1.82741					33.1599	30.3173
	1.68782	1.77665					28.8579	33.7944
	1.73858	1.72589					29.2132	31.6624
	1.86548	1.78934					29.2767
	1.63706	1.73858					29.1498
	1.7132	1.72589					27.9315
	1.67513	1.78934					31.1294
	1.78934	1.73858					26.4975
	1.70051	1.77665					27.5888
	1.68782	1.75127
	1.73858	1.72589
	1.63706
	1.7132
	1.7132
	1.7132
	1.66244
	1.67513
	1.73858
	1.80203
	1.70051
	1.75127
	1.78934
	1.76396
	1.7132
	1.70051
	1.70051
	1.76396
	1.75127

## Sheet: Supplementary Figure 4a-b
	Supplementary Figure 4a: Tail length of sperm (µm)						Supplementary Figure 4b: Head diameter of sperm (µm)
	Dr	Gr	Gr_iPGCT_Dr				Dr	Gr	Gr_iPGCT_Dr
	30.4841	32.9495	30.1529				1.66667	1.54822	1.61167
	27.4013	30.1919	30.8662				1.71756	1.5736	1.49746
	26.6369	30.2525	33.4777				1.83384	1.5736	1.53553
	27.6561	28.1672	32.5095				1.85751	1.60745	1.56091
	29.2612	30.5912	31.8599				1.66667	1.61176	1.58629
	29.4777	28.7838	33.2739				1.71756	1.56107	1.61167
	29.3503	31.3007	28.1783				1.66667	1.58024	1.51015
	27.8981	29.4325	33.4777				1.67939	1.57165	1.64975
	29.4522	31.0882	29.2357				1.76845	1.58249	1.67513
	31.0955		27.3631				1.79389	1.56792	1.56091
	33.172		30.586				1.70484	1.64925	1.53553
	28.3439		30.8535				1.66667		1.53553
	29.2994		28.6242				1.67939		1.68782
	30.3822		34.2038				1.70484		1.47208
	29.4522		32				1.76845		1.59899
	26.3312		29.6688				1.71756		1.70051
	30.5733		32.879				1.67939		1.48477
	29.5414		32.3567				1.65394		1.68782
			29.6688				1.60305		1.51015
			28.2675				1.64122		1.66244
			30.3694				1.75572		1.52284
							1.59033		1.51015
							1.69211		1.58629
							1.61578		1.43401
									1.42132
